# Supplementary material for: DeepNitro: Prediction of Protein Nitration and Nitrosylation Sites by Deep Learning
Source: Genomics Proteomics Bioinformatics. 2018 Sep 27;16(4):294–306. doi: 10.1016/j.gpb.2018.04.007 (PMC6205083; doi:10.1016/j.gpb.2018.04.007)
Supplement: Supplementary Table S4 [file mmc9.xlsx]

## Sheet: Tyrosine nitration
Table S4 PSSM encoding scheme used for tyrosine nitration, tryptophan nitration, and cysteine nitrosylation sites
The encoding details of tyrosine nitration, tryptophan nitration, and cysteine nitrosylation sites are presented in the first, second, and third sheets, respectively.
Position	A	R	N	D	C	Q	E	G	H	I	L	K	M	F	P	S	T	W	Y	V	U	B	Z	X	*
-30	-0.043854	-0.0093381	0.00014293	-0.013934	0.0061806	-0.033046	0.0039198	-0.72401	0.0011557	0.0017552	-0.031253	-0.0031065	-0.0032349	0.0043325	0.0005805	0.0091462	0.0019162	-0.0017296	-0.0020808	0.10825	0	0	0	0	8.1295
-29	0.0044209	-0.02643	-0.0084846	-0.0515	-0.0017963	0.00027477	-0.0019926	-0.080048	-0.0052744	-0.029135	0.023562	0.0576	-0.0034823	0.00079444	-0.019775	-0.0012703	-0.00086486	0.00012477	0.0033757	0.0047757	0	0	0	0	7.4956
-28	0.29442	-0.0079138	-0.0093122	-0.024275	-0.0013934	-0.029946	-0.0056595	-0.1814	0.00067475	0.11354	0.088396	-0.00048647	0.0018669	-0.087444	-0.10395	-0.31557	0.72695	-0.001387	-0.043502	0.011351	0	0	0	0	5.8978
-27	1.647	0.0011645	-0.02369	0.00037499	0.062162	-0.15372	-0.042551	-0.0092571	0.00017118	-0.0012004	-0.0021321	0.00077667	0.081441	0.021769	-0.00089248	-0.00041584	0.0016808	-0.00024836	-2.2283	-0.41951	0	0	0	0	5.5973
-26	-3.9049e-05	-0.0058642	-0.0080268	-0.0082198	-0.00090689	0.0051369	0.00019315	0.0016312	-0.1437	-0.012792	0.003302	-0.0018437	-6.48e-05	-0.023536	0.0040383	-0.0010779	0.0019078	0.0060682	-0.00033761	-0.0030392	0	0	0	0	5.6936
-25	0.009955	0.00364	-0.0062834	-0.0058445	-0.032821	-0.00034211	0.24759	-0.0022307	-0.0011879	0.00075018	0.0029431	0.0018474	0.0015457	-0.024395	-0.012792	-0.050818	7.03e-05	0.00071368	-0.049611	-0.014421	0	0	0	0	5.3928
-24	0.0079337	-0.0012263	0.00045932	0.021709	0.0030643	-0.099361	-0.0027127	0.00035196	-0.00080797	-0.0033099	-0.0038205	0.53247	-0.020175	-0.0068814	-0.072641	-0.050537	-0.0045022	-0.00062973	-0.056783	0.043433	0	0	0	0	5.791
-23	0.0080551	-0.0067089	0.00016714	-0.020236	-0.0032268	-0.058052	0.00055726	-0.00046887	-0.011698	-0.019307	0.0084491	-0.0072257	-0.013544	0.00013032	-0.0018426	-0.023197	0.0011324	0.016786	0.22834	0.0035891	0	0	0	0	5.8226
-22	0.0087761	-0.023038	-0.0031549	-0.0082694	-0.0040998	-0.0035612	-0.003954	0.043385	0.0022069	0.00097797	-0.0022767	0.0044025	-0.00012487	0.002705	-0.011163	-0.078058	0.0088618	-0.00093143	-0.0047048	-0.004612	0	-7.9988e-05	0	0	6.2165
-21	0.073754	-0.039978	-1.157	-0.0069887	0.073336	-0.040068	-0.0048589	0.00016911	0.0078145	0.0023771	-0.20689	0.0048091	-0.0017923	0.003504	0.0025708	0.076891	-0.01619	0.0043383	-0.012171	-0.00059134	0	-7.9988e-05	0	0	6.2911
-20	0.59053	-0.023388	-0.0092951	0.0021225	0.0015793	-0.0088551	-0.00016178	-0.33972	-0.00025334	0.0025708	0.0041096	0.0028639	0.021798	-0.0030075	-0.0035379	-0.010476	0.00041075	-0.00098598	-0.30081	-0.00034388	0	0	0	0	6.0971
-19	0.37262	-0.019202	0.0020003	0.0073299	-0.00114	-0.0047083	0.067887	-0.0019196	-0.021449	-0.0012597	-0.0017064	0.0047525	-0.0030602	0.0002163	-0.024542	-0.19247	-0.0042871	-0.0023512	-0.0085295	-0.00132	0	0	0	0	6.108
-18	0.0034294	-0.0076006	-0.17539	-0.00034518	0.0070776	0.01743	0.017841	0.0019547	-0.003253	-0.017562	0.00074805	-0.0020487	-0.0068753	0.019112	0.047181	-0.15913	-0.0043889	-0.0011331	-0.26361	0.00093874	0	-7.9988e-05	0	0	6.058
-17	-0.00035656	-0.0098409	-0.0054245	-0.0063298	0.0029942	0.0016363	0.036837	-0.21304	0.012902	-0.0077687	-0.059082	0.0040793	-0.0016738	0.046541	0.0023771	-0.0087132	0.006818	2.741e-05	-0.73412	0.040134	0	-7.9988e-05	0	0	5.4426
-16	-0.095684	-0.010232	0.05873	0.20757	0.022287	-1.1597	-0.016295	-0.02053	0.0013305	-6.6264e-05	-0.0022524	-0.0017416	0.0042673	0.00033579	-0.0071581	-0.0013219	-0.00074788	0.0082486	-0.001131	0.091678	0	0	0	0	4.8511
-15	0.015365	0.031138	0.0043669	0.00054075	-0.00085861	-0.020132	-0.00055367	-0.0064792	-0.0024491	-0.019542	-0.89869	0.0012632	0.0092238	0.0029589	-0.0058933	0.00072825	-0.042073	0.0008019	0.0017816	0.012676	0	0	0	0	4.907
-14	-0.0011404	-0.015946	-0.0022686	-0.0022548	0.00022612	-0.0088634	0.0061503	-0.0020902	0.015998	-0.032927	0.0044862	0.071827	-0.00052608	-0.022825	0.003752	-0.0012703	0.0018918	-0.00075514	-0.58905	0.00292	0	0	0.037229	0	5.8143
-13	0.082758	-0.015898	0.0023971	-0.00057471	-0.23511	-0.08481	0.040534	-0.0069043	0.007368	0.0013961	0.0038555	1.3444	0.00067308	-0.021985	-0.0058108	-0.96663	-0.0062983	-0.13015	0.0012049	-0.0020184	0	0	-7.9988e-05	0	7.3352
-12	0.63627	-0.0091795	-0.015319	-0.0016989	-0.001722	0.019672	0.00025492	-0.023912	-0.0029967	0.0010428	-0.019943	0.0029219	0.00055848	0.0094215	-0.062298	-0.13343	0.56665	-0.0025382	-0.011632	-0.0013549	0	0	-7.9988e-05	0	6.8654
-11	0.0050427	0.00055253	-0.0024607	-0.0012597	-0.00076037	-0.029014	0.041736	-0.0010171	0.0013035	-0.00089942	0.0027817	0.17126	0.00050524	-0.01189	-0.031866	-0.0031225	0.007146	-0.00024836	-0.029933	-0.13274	0	0	0	0	4.5863
-10	0.10501	-0.23379	2.5337e-05	-0.0090474	0.0084167	-0.00023011	-0.0009574	-0.027547	0.0042531	-0.0011566	-0.046851	1.8649	-0.0045894	-0.00041971	-0.010198	-0.035455	0.0028046	0.0036928	-0.0068753	0.0054036	0	0	0	0	3.8294
-9	0.053515	0.035093	-0.041455	-0.0026117	0.001253	-0.22253	-0.0010531	0.0063254	-0.15715	0.0015402	0.00062465	2.1506	0.0069847	-0.0038546	-0.0025164	-0.6452	0.0091414	0.0014162	-0.0010059	-0.41507	0	0	0	0	2.3396
-8	0.015731	-0.077129	-0.0017069	-0.0043207	4.1578e-06	-0.092874	0.022163	-0.011556	0.0036692	-0.01239	-0.0011873	0.35902	0.0047863	-0.0037612	0.00092411	0.051519	0.0044986	-0.070651	-0.0088579	-0.020957	0	0	0	0	2.1888
-7	-0.0056104	0.40897	-4.2751e-05	0.0020929	-0.85508	-0.0022525	0.047612	-0.00147	-0.00048179	-0.002712	-0.0083812	3.1191	-0.0011459	-0.029088	-0.010198	-0.014491	-0.04576	0.012297	-0.086566	0.0045929	0	0	-7.9988e-05	0	2.6979
-6	0.0052684	0.013109	-0.017728	-0.0035973	-0.0029861	-0.0092951	0.0024404	0.0059989	-0.057349	0.00030605	0.0097293	0.56328	-0.0052744	-0.0028886	-0.0082694	-0.018265	0.0026848	-0.023699	-0.022534	0.0029219	0	0	0	0	1.6525
-5	0.0087672	1.9349	-0.04399	0.0047434	-0.003862	-0.013479	0.011008	0.0023201	-0.02714	0.00020876	0.0072914	0.71505	-0.005404	-0.02942	-0.0040167	-0.0012808	-0.026274	-0.0037854	-0.097239	-0.065	0	0	0	0	1.1532
-4	0.058826	0.0092556	-0.097219	0.019254	-0.0020588	-0.0010555	-0.005114	-0.001126	9.5921e-06	-0.0041476	0.13975	0.03557	0.22273	0.0002049	-0.0038145	-0.014475	-0.0027058	-0.05415	-0.86558	-0.004673	0	0	0	0	0.28473
-3	0.11424	-0.071423	-0.021304	0.0042176	-0.00022975	0.013392	-0.00013169	-0.0029607	-0.0069526	-0.20819	0.0008402	0.038205	0.0037543	0.0057442	-0.011184	0.0016648	0.68859	-0.0037854	-0.9521	-0.00019199	0	0.037229	0	0	0.012839
-2	0.0067497	-0.015015	-0.00017969	-0.0033558	-0.084024	0.00072066	0.12706	0.00077816	-0.0040035	0.0054291	0.012143	0.078251	0.0031503	-0.027496	0.0010115	0.0013682	0.0036624	-0.063562	-1.6816	-0.0069266	0	0	0	0	0.0021306
-1	0.33155	-0.27376	0.005871	0.00083111	-0.00045148	-0.01239	0.010168	-0.00093773	-0.01626	-0.0032291	-0.073187	0.0026709	-0.0046503	0.00060855	-0.038098	0.0048628	0.22559	0.027134	-0.1481	0.070687	0	0	0	0	0
0	0	0	0	0	0	0	0	0	0	0	0	0	0	0	0	0	0	0	0	0	0	0	0	0	0
1	0.00060175	-0.0099505	0.0021173	0.013152	-0.097774	0.0042238	0.12851	0.0011651	-0.0028349	-0.0044361	-0.0027368	-0.0011083	-0.0015541	-0.00045278	0.020569	-0.0013842	-0.00019191	-0.0064219	-0.56811	0.039344	0	0	0	0	4.6584e-05
2	0.0032284	-0.0014378	0.0022024	0.0057638	-0.34524	0.0010373	0.012674	-0.00090186	0.00025705	-4.3348e-05	-0.00045435	-0.003359	0.00042419	-0.00059014	0.65233	-0.0052623	0.0043079	-0.002333	-0.47827	-0.0044235	0	0	0	0	0.0027361
3	0.0091462	-0.067461	-0.00061273	0.020777	-0.00045148	0.00061748	0.0043849	-0.00022895	-0.0020806	-0.0022243	0.0030044	0.03034	0.0024941	0.0033602	0.024951	-0.05581	-0.0033934	-0.021746	-0.45075	0.00022026	0	0	0	0	0.019835
4	0.074198	0.0014963	0.0009129	0.00075836	-0.00069064	-4.2751e-05	-0.006588	-0.0043223	0.0066319	-0.00037223	-0.19636	0.050362	-0.010109	0.00068396	-0.001024	4.6e-05	0.005145	-0.00019859	-3.6552	0.48167	0	-7.9988e-05	0	0	0.0068701
5	0.00031255	0.0038976	0.0050282	-0.012288	-0.0016998	0.06339	0.0021435	0.0029545	-0.0071912	-0.0080381	0.00040109	0.028187	-0.0011165	-0.0072458	-0.022088	-0.0084075	-0.00092634	-0.014249	-0.0031646	0.012192	0	0	0	0	0.047728
6	-0.0012154	0.006359	0.0054228	-0.0025353	-0.021355	0.014884	-0.0023847	-0.0023223	0.00096162	-0.0043083	7.3688e-05	0.053842	0.0054978	-0.0012087	-0.067461	0.00019315	0.0060293	-0.0011143	-0.43217	0.00093874	0	0	0	0	0.52792
7	0.0048091	0.11394	0.0021359	-0.045286	0.0092952	0.001561	-0.0016238	0.0061134	-0.0060279	-0.0050728	0.020562	0.048168	0.0067005	-0.059173	0.051683	-0.078058	-0.049945	-0.02541	-0.66074	-0.0023231	0	0	0	0	0.61925
8	0.0082001	0.026465	0.0054337	-0.00098234	-0.0032294	0.0029861	-0.01396	-0.0033042	0.0021391	0.0066591	0.0020232	0.09631	0.00067475	-0.03532	-0.071901	-0.11955	-7.1908e-05	-0.010596	-0.040068	4.6676e-05	0	0	0	0	3.0862
9	0.00023607	0.021129	-0.00080716	-0.018786	0.0093786	0.00079677	-0.007373	0.002633	0.0011828	-0.0058108	-0.0087916	-0.0012347	-0.031169	-3.108e-05	0.0011005	-0.0065491	0.031763	0.00014474	-0.1557	0.0025581	0	0	0	0	3.9015
10	0.035252	0.015365	-0.00077362	-0.14331	-0.0023354	-0.045404	-0.00075306	-0.0065197	0.00076814	0.0021705	-5.1937e-05	0.0044025	-0.0020588	-0.0055478	-0.036037	-0.0015064	-0.0065031	0.0015702	-0.00089929	0.052219	0	0	0	0	4.4545
11	0.05567	-0.0013047	-0.0010156	-0.00043273	0.0092952	-0.073779	-0.12119	0.00026072	-0.017711	0.010438	-0.019329	0.96402	-0.017594	0.0013755	-4.3348e-05	-0.05309	0.0087058	-0.0015855	0.0011377	-0.017674	0	0	0	0	3.7276
12	0.0063266	0.0005805	0.0070775	-0.00014933	-0.0072669	0.0016692	-0.0079284	-0.00014377	-0.00058551	0.0036912	0.0015076	0.027352	0.0041431	-0.0025866	-0.018475	-0.05501	-0.00045667	-0.10373	-0.044702	-0.0003118	0	-7.9988e-05	0	0	2.7011
13	0.01081	-0.0039809	-0.017509	0.00035468	-0.00024143	-0.072007	0.00074387	-0.022806	0.0037178	-0.027129	-0.016229	0.020539	-0.00225	-0.0036161	0.0044243	0.001362	-0.08343	0.017909	-0.0020521	0.52273	0	0.0026601	0	0	2.7961
14	-0.0012552	-0.00029922	-0.024572	0.0098325	-0.00097701	-0.0068995	0.11328	-0.00079794	-0.050211	0.0038651	-0.044394	0.030181	-0.0005403	-0.034711	0.0023055	-0.00054082	0.1076	-0.00096672	-0.34357	-0.010422	0	0	0	0	2.9051
15	-0.0014796	0.00015878	-0.17534	0.0046254	-0.0065152	-0.0062642	0.021098	-0.0060105	-0.0051914	-0.01942	-0.019103	0.00025078	0.00010339	0.11232	-0.024886	0.0015962	0.080113	-0.018436	-0.004618	0.0042492	0	0	0	0	3.5214
16	-0.0091799	-0.0054514	-0.00077102	0.00036929	-0.0013277	-0.0050567	-0.0010536	0.0052095	-0.0059439	0.0016808	0.078194	-0.00132	-0.022906	-0.0013948	0.01885	-0.21578	0.0015739	4.7907e-06	-0.025683	0.00021874	0	0	0	0	4.8711
17	0.0074199	-0.004469	-0.00021114	-0.0020858	0.017201	-0.0056816	-0.0011024	-0.087074	0.001041	-0.00042793	-0.0023328	-0.02362	-0.00014983	-0.00087501	-0.00025497	0.0027983	0.013371	0.0001109	-0.001288	-0.058125	0	0.037229	0	0	7.0553
18	0.0034681	0.01033	-0.74874	-0.52167	0.028753	-0.0022819	-0.042447	-0.013982	-0.041311	0.0046604	0.95467	-0.0035329	-0.035561	-0.0023723	0.0054228	-7.864e-05	0.0020673	-0.020106	-0.0068714	0.0029959	0	0	0	0	6.0448
19	-0.00035656	-0.0051675	-0.0042469	0.00076724	0.0031016	-0.017728	0.062048	-0.00078536	-0.035561	0.0068777	0.014109	-0.0063975	-0.0075332	-0.045659	0.0011955	-0.00054082	-0.027382	-0.002379	-0.0007407	-0.0025258	0	0	0	0	5.3325
20	0.036744	-0.0028328	0.0020003	-0.0008166	-0.0012619	0.0013114	-0.028028	-0.0057685	-0.0098278	0.0098704	-0.0019133	0.0018195	0.0023937	-0.015033	-0.0097425	-0.019031	0.041841	0.0011022	-0.0177	-0.029103	0	-7.9988e-05	0	0	5.1552
21	-0.0067123	-0.063769	0.0078202	-0.056835	0.0065964	0.0029589	-0.026464	-0.0026544	-0.0013593	1.3125e-05	0.010277	-0.0006615	-0.00024143	0.00085307	-0.0019032	-0.012895	0.0071561	-0.0042681	-0.0058832	0.0025581	0	0	0	0	5.5644
22	-0.0062048	-0.020653	0.0063647	0.39389	-0.00034122	0.0010997	0.0079337	-0.0011793	-0.010768	-0.052738	-0.0080315	0.02227	0.0011781	-0.0044713	-7.7583e-05	-0.080277	0.0017152	0.00014474	-0.060806	-0.040023	0	0	0.037229	0	5.5345
23	-0.0030885	0.011248	0.031592	0.031138	0.31505	-0.006974	-0.0096572	0.0003894	-0.0046245	-0.00066899	-0.01266	-0.0090242	-0.0040163	-0.00017368	-0.1497	-0.032167	0.0027397	-0.025746	0.011381	-0.045536	0	0	0	0	5.526
24	0.003661	-0.013314	-0.017509	0.012754	0.00031853	-0.13198	-0.033467	8.071e-05	-0.01029	0.0014989	-0.032518	0.077767	-0.0032294	-0.0022273	-0.0046928	0.00023178	-0.0033934	-0.0086992	-0.0010311	0.053905	0	-7.9988e-05	0	0	5.5239
25	0.10222	-0.10543	0.013649	-0.020307	-0.0016378	-0.0065714	-0.017584	-0.0099637	-0.0082426	-0.0084713	-0.02281	7.5129e-05	-0.0154	0.31473	0.32324	-0.0050379	0.0022707	-0.0021102	-0.001757	-0.004251	0	0	0	0	5.023
26	0.00045432	-0.023816	0.00605	-0.016403	0.00093869	-0.040978	0.0038066	0.0019257	-0.0017923	0.0044474	-0.0057986	0.0037697	-0.0054658	0.015239	0.0030358	-0.0021698	-0.0097485	-0.00032249	-0.032452	-0.086764	0	0	0	0	5.5341
27	0.87461	-0.015256	0.0017581	-0.017352	0.0034468	-0.31584	0.018608	-0.0068651	4.4023e-05	0.27465	-0.053203	0.0058081	-4.1106e-05	-0.018225	-0.030468	-0.22279	-0.00030604	-0.013029	-0.005223	-0.00015555	0	0	0	0	5.2712
28	0.0097655	-0.030714	-0.00066837	-0.063769	0.0015793	0.00031514	0.011749	-0.00078815	-0.098249	-0.036037	7.8546e-05	-0.0024405	0.00042419	-0.0076284	-0.0077687	-0.00080608	0.52657	-0.00015938	-0.0027455	-0.069431	0	0	0	0	6.4027
29	-0.0007729	0.0030708	-0.041805	0.023787	-0.0020379	-0.0030705	-0.00071224	-0.0010779	0.00042419	-0.12739	0.004937	0.00012824	-0.001649	-0.00044965	-0.0064216	-0.38063	0.0073299	0.0011708	-0.0177	-0.00033815	0	0	-7.9988e-05	0	6.4075
30	-0.00054082	-0.025644	0.020702	0.021375	-0.046628	-0.011265	6.4287e-06	0.0091522	-0.249	0.0015402	-0.0044114	0.0036282	-0.00098666	-0.008898	0.0012938	-2.1447	-0.0013514	-0.002379	0.00054732	0.0041964	0	0	0	0	5.9924

## Sheet: Tryptophan nitration
Table S4 PSSM encoding scheme used for tyrosine nitration, tryptophan nitration, and cysteine nitrosylation sites
The encoding details of tyrosine nitration, tryptophan nitration, and cysteine nitrosylation sites are presented in the first, second, and third sheets, respectively.
Position	A	R	N	D	C	Q	E	G	H	I	L	K	M	F	P	S	T	W	Y	V	U	B	Z	X	*
-30	0.087705	-0.018574	-0.015329	-0.35078	-0.031518	0.039155	-0.13513	0.029061	0.059563	0.0011705	0.022757	0.46369	-0.055457	-0.04596	-0.35517	0.36179	0.273	-0.015455	-0.19436	-0.01396	0	0	0	0	-0.0018549
-29	-0.17557	-0.04476	0.00012832	-0.0076828	0.0010891	-0.010436	-0.010436	0.036315	0.039155	-0.35078	-0.00074619	0.13829	0.0076223	0.1984	-0.031518	0.087619	0.02471	0	-0.089335	0.012161	0	0	0	0	-0.0018549
-28	0.015754	-0.04476	-0.015329	-0.2393	0.71048	-0.031518	0.10689	-0.17721	0	0.010505	-0.1423	0.010505	0.067575	0.060372	0.010505	0.71048	0.022757	-0.089335	-0.0054038	-0.0047729	0	0	0	0	-0.0018549
-27	-0.018574	0.010505	0.035372	0.094805	-0.015455	0.021001	0.0089666	-0.075914	-0.015329	0.021001	-0.0018549	-0.018574	-0.00090251	-0.03425	-0.04476	0.036315	-0.015329	-0.089335	-0.0073093	0.36179	0	0	0	0	-0.0018549
-26	-0.26967	-0.01396	3.2586	-0.04596	1.3088	-0.069158	-0.030056	0.022757	0.0076223	-0.35517	-0.30926	0.057968	-0.015455	-0.027355	0.26331	0.058959	-0.13513	0.30866	0.039155	-0.027069	0	0	0	0	-0.0018549
-25	0.0011705	0.010505	-0.0076828	-0.0031423	-0.031518	-0.26779	0.022757	0.029061	-0.015455	0.019541	-0.1024	-0.0047729	0.0010891	-0.027355	0.79517	0.035372	-0.018574	-0.089335	0.0010891	0.057968	0	0	0	0	-0.0018549
-24	-0.097669	0.057968	-0.010436	0.010505	0.26331	0.71048	0.00012832	0.012161	-0.015329	0.0011705	0.015754	-0.027355	0.059563	0.0049264	0.019604	-0.030056	-0.26967	-0.0054038	-0.45537	0.02471	0	0	0	0	-0.0018549
-23	0.010505	0.0089666	-0.0031423	-0.26967	-0.0054038	-0.055457	-0.002191	-0.1024	-0.031518	-1.6506	0.087705	0.021001	0.0089666	-0.04596	0.00012832	1.9353	0.012161	0.09219	0.059563	0.058113	0	0	0	0	-0.0018549
-22	0.022757	-0.00090251	0.060372	-0.0018549	-0.089335	-0.35078	-0.030056	0.57506	0.0010891	0.0010891	-0.17557	0.12561	-0.015455	0.09219	0.0022873	-0.18094	0.15894	-0.0054038	-0.13513	0.0022873	0	0	0	0	-0.0018549
-21	0.042098	0.0063571	-0.04476	-0.0057279	-0.0054038	-0.0073093	-0.070657	-0.017846	0.09219	-0.0073093	-0.0057279	-0.00090251	-0.067561	-0.35517	0.69023	0.00012832	0.018659	0	-0.00090251	0.69023	0	0	0	0	-0.01396
-20	0.0035189	-0.0076828	0.15894	-0.0073093	-0.015455	0.035647	0.0089666	0.0011705	-0.0047729	-0.027355	-0.055219	-0.2287	-0.027355	0.15894	-0.00090251	0.0035189	0.0035689	-0.015455	0.0076223	0.036315	0	0	0	0	0.0035689
-19	-0.0076828	-0.01396	0.059563	-0.45537	0.0010891	0.30866	-0.56663	1.1089	0.26331	-0.00090251	-0.017846	0.022757	-0.031518	-0.54842	0.14088	-0.0057279	0.021001	-0.015329	-0.089335	0.0011705	0	0	0	0	0.0089666
-18	-0.26967	0.060372	0.0089666	0.00012832	-0.0073093	0.1984	-0.010914	-0.022103	0.059563	0.13829	-0.2923	0.0035189	0.0070173	-0.09629	-0.04476	0.0035689	-0.055457	-0.00090251	0.0070173	0.46216	0	0	0	0	0.0089666
-17	0.015754	-0.01396	0.0089666	0.0063571	0.0076223	0.30866	-0.0031423	0.25443	-0.13513	-0.014475	-0.0041699	-0.0031423	-0.031518	0.0076223	-0.015329	-0.049921	0.30866	-0.015329	-0.027355	-0.069158	0	0	0	0	0.0089666
-16	-0.2287	0.0022873	0.13829	0.0022873	-0.002191	-0.031518	0.058113	0.0063571	0.049432	-0.13223	0.83059	0.0035689	-0.031518	0.036315	-0.09629	-0.017846	-0.0076828	-0.089335	-0.010436	0.035372	0	0	0	0	0.0089666
-15	-0.09629	0.036315	0.019604	-0.0047729	0.0010891	0.0035689	-0.14592	-0.0031423	-0.26779	0.013913	-0.017846	0.27359	-0.0073093	-0.069158	-0.002191	-0.20142	0.75289	0.0070173	-0.015329	0.022757	0	0	0	0	0.018659
-14	-0.049921	-0.0031423	0.13829	0.00012832	-0.031518	-0.055457	0.0063571	0.011086	0.019604	-0.14592	-0.00074619	-0.01396	-0.0076828	0.012161	0.14088	-0.0031423	0.273	-0.031518	-0.055457	0.010505	0	0	0	0	-0.0073093
-13	0.002304	0.0022873	-0.0073093	0.15894	-0.031518	-0.20142	0.273	0.14088	-0.027355	0.57551	-0.18294	0.00012832	0.059563	-0.68692	-0.45537	0.057968	0.225	-0.13513	0.0076223	-0.01396	0	0	0	0	-0.002191
-12	0.00025748	0.0076223	0.036315	-0.0073093	0	-0.015455	0.036315	-0.17721	0.0010891	-0.01396	-0.0052383	0.10689	-0.015455	-0.049921	-0.002191	0.002304	0.058113	0.0010891	0.039155	-0.0086362	0	0	0	0	-0.002191
-11	-0.13223	-0.010436	0.0022873	-0.0076828	0	-0.089335	-0.0057279	0.002304	0	0.02471	-0.010914	0.30553	0.0010891	0.38137	0.035372	-0.0018549	0.0035689	-0.26779	0.0035689	-0.0028451	0	0	0	0	-0.002191
-10	0.0035189	0.018659	0.035647	0.225	-0.0054038	0.13181	0.021001	0.0011705	-0.002191	-0.09629	-0.1358	-0.13363	0.049432	-0.10231	-0.027355	-0.20142	-0.022567	0.0010891	0.0089666	1.3915	0	0	0	0	-0.002191
-9	0.20017	0.012161	0.0089666	-0.002191	-0.069158	0.049432	-0.03425	-0.0057279	0.0070173	-0.0057279	-0.0067977	0.021001	-0.10231	0.0011705	0.012161	-0.0031423	-0.20142	-0.015455	0.0022873	0.225	0	0	0	0	-0.002191
-8	0.035372	0.035647	-0.20142	0.0063571	0.79517	-0.002191	0.00025748	0.24279	-0.00090251	0.035372	0.002304	-0.030056	-0.015455	-0.18094	-0.069158	-0.022567	-0.015329	-0.0054038	0.0022873	-0.0031423	0	0	0	0	-0.002191
-7	-0.01396	-0.030056	0.0011705	-0.69662	-0.055457	2.4732	0.035372	-0.039255	0.0022873	0.067575	0.0078602	3.275	0.0010891	-0.14592	-0.13513	0.00012832	0.00012832	-0.015329	-0.0073093	-0.04476	0	0	0	0	-0.031518
-6	0.14088	-0.35078	-0.00090251	0.25443	-0.26779	-0.0018549	0.00012832	-0.01396	-0.0073093	0.035647	0.40006	0.225	-0.031518	0.0022873	-0.44412	0.021001	-0.00090251	-0.002191	-0.002191	-0.097669	0	0	0	0	-0.015455
-5	0.18636	-0.0073093	-0.0073093	0.012161	0	0.13829	-0.0031423	0.026818	0.0076223	-0.09629	0.037884	0.002304	-0.0054038	-0.13363	0.0078602	-0.0041699	-0.13363	-0.015455	-0.015455	0.010505	0	0	0	0	-0.015455
-4	0.36118	0.0022873	0.0089666	-0.017846	-0.002191	0.30866	0.010505	-0.1024	0.0070173	0.00012832	-0.032034	-0.0018549	-0.13513	-0.26779	0.71048	-0.039255	0.0049264	0.0010891	-0.015329	0.037884	0	0	0	0	-0.0054038
-3	-0.022567	-0.018574	-0.14592	0.99679	-0.0073093	-0.0031423	0.57551	0.026818	-0.031518	0.019541	0.087705	0.273	0.0076223	-0.39079	-0.56663	0.018659	-0.027355	-0.089335	0.10689	-0.13363	0	0	0	0	-0.0054038
-2	0.0063571	-0.01396	3.0823	-0.00074619	-0.015455	0.018659	0.1984	-0.2393	-0.26779	-0.0018549	-0.09629	-0.032034	-0.0054038	-0.018574	-0.04596	0.0089666	0.060372	-0.0054038	0.067575	0.002304	0	0	0	0	-0.0054038
-1	0.32053	-0.010436	0.46369	-0.018574	0	0.019604	-0.00074619	-0.082552	-0.04476	-0.075914	-0.03425	-0.00090251	-0.002191	-0.04476	-0.022567	1.2772	0.0089666	-0.0073093	0.0010891	0.0011705	0	0	0	0	0
0	0	0	0	0	0	0	0	0	0	0	0	0	0	0	0	0	0	0	0	0	0	0	0	0	0
1	0.062864	-0.010436	0.00012832	0.019604	0.0070173	-0.0073093	0.002304	0.25443	-0.26779	0.013913	0.037884	0.10689	0.0076223	-0.0018549	-0.00090251	-0.14592	-0.10231	-0.0073093	-0.10231	-0.04596	0	0	0	0	0
2	-0.18094	0.0035689	-0.018574	0.057968	-0.002191	-0.015455	0.57705	-0.10917	-0.055457	3.2586	-0.30926	1.5962	-0.015455	-0.10231	-0.0076828	0.060372	-0.44412	-0.0054038	-0.00090251	0.012161	0	0	0	0	-0.0054038
3	-0.022103	-0.030056	-0.18094	0.018659	0	0.13829	0.0035689	0.033926	-0.027355	0.035647	-0.10231	0.0089666	0.10689	-0.10231	0.38137	0.0035189	-0.0031423	-0.089335	0.0076223	0.0063571	0	0	0	0	-0.015455
4	-0.070657	-0.067561	-0.18094	0.060372	0.0010891	0.0022873	0.0035189	0.02471	2.6031	-0.015329	0.058959	0.060372	-0.015455	-0.069158	-0.069158	-0.54842	-0.0076828	0.0010891	0.019604	0.46369	0	0	0	0	-0.015455
5	0.057968	0.010505	0.012161	0.015754	-0.055457	-0.089335	0.0049264	-0.027327	-0.055457	-0.055457	-0.01396	0.087619	-0.015455	0.79517	-0.055457	0.02471	-0.089335	-0.015455	0.1984	-0.14592	0	0	0	0	-0.015455
6	-0.069158	0.10689	-0.0047729	-0.030056	0	0.13829	0.0011705	0.037884	0.035647	-0.022567	-0.0016726	0.00012832	-0.04476	-0.44412	0.036315	-0.10231	1.3915	-0.055457	-0.027355	0.036315	0	0	0	0	-0.015455
7	0.0063571	1.2772	0.019604	-0.45537	-0.055457	0.0022873	0.0063571	-0.018382	-0.089335	0.021001	-0.027355	0.10689	-0.055457	-0.01396	0.0063571	0.094805	-0.037469	0.0022873	0.0076223	-0.0057279	0	0	0	0	0.0010891
8	-1.5067	-0.0031423	0.1984	0.0089666	-0.015455	-0.031518	-0.30926	0.33646	0.035647	-0.027355	-0.010914	-0.0031423	-0.031518	0.99679	0.018659	0.015754	-0.0041699	-0.0054038	-0.26779	0.15894	0	0	0	0	0.0010891
9	0.27359	0.019541	0.002304	0.039155	0.0070173	-0.031518	0.010505	0.062864	-0.002191	-0.81423	0.026818	0.0076223	-0.027355	-0.04596	-0.19436	-0.039255	0.0089666	-0.015455	-0.015455	-0.0067977	0	0	0	0	0.09219
10	0.015754	0.72708	0.018659	-0.26967	0.0035689	0.0022873	0.36118	0.010505	0.0076223	-0.067561	-0.17557	0.0076223	-0.0073093	-0.010436	-0.055457	0.02471	-0.018574	-0.031518	-0.069158	0.00025748	0	0	0	0	0.09219
11	-0.017846	0.0035689	-0.00090251	-0.10231	-0.015455	0.0089666	-0.017846	-0.00074619	0.0022873	0.010505	1.4871	0.0089666	-0.0073093	-0.26967	-0.13223	0.0035689	0.087705	0.0089666	0.0010891	-0.01396	0	0	0	0	0.039155
12	-0.44412	0.039155	-0.0018549	0.1984	-0.015455	0.09219	0.69023	0.0035189	-0.089335	-0.027069	0.036315	-0.018574	0.09219	-0.26779	-0.19436	0.0011705	-0.0086362	0.0010891	0.0035689	-0.0086362	0	0	0	0	0.039155
13	-0.35078	-0.027355	0.067575	3.1241	0.0070173	-0.0031423	0.0035189	-0.022657	-0.04476	0.018659	-0.0028451	-0.0073093	0.019604	-0.0047729	-0.20142	-0.0041699	-0.00090251	0.0022873	0.0076223	-0.04476	0	0	0	0	0.039155
14	-0.2287	-0.069158	-0.010436	-0.0047729	0.0022873	0.13829	-0.04596	0.27359	0.0010891	0.0076223	-0.1024	0.00012832	0.13829	-0.015329	-0.049921	-0.027069	0.30553	-0.031518	0.0010891	0.058113	0	0	0	0	0.13829
15	-0.0018549	0.019541	0.09219	-0.030056	0.30678	-0.002191	-0.10231	-0.0026407	-0.04476	0.273	0.058959	-0.018574	-0.015329	0.019541	0.0022873	-0.04476	-0.26779	0.0070173	-0.04596	-0.0052383	0	0	0	0	0.38137
16	-0.018574	0.0076223	0.067575	-0.04476	-0.031518	-0.015455	0.035372	-0.0067977	-0.018574	0.0078602	0.029061	1.0794	-0.055457	-0.0047729	-0.067561	-0.067561	0.060372	-0.089335	-0.089335	-0.018574	0	0	0	0	0.1984
17	0.0048103	0.035372	-0.0057279	0.036315	0.30678	-0.0054038	-0.015329	-0.0086362	0.039155	0.019541	-0.01935	0.00012832	-0.055457	-0.018574	-0.0076828	-0.0047729	-0.069158	-0.015329	-0.002191	0.018659	0	0	0	0	0.035372
18	0.037884	0.058113	-0.01396	0.089624	0.019604	-0.055457	0.0076223	-0.017846	-0.015455	-0.19436	-0.0449	0.0049264	0.094805	-0.04476	0.0010891	0.00012832	-0.069158	-0.027355	0.0010891	0.0094359	0	0	0	0	0.035372
19	-0.0028451	0.039155	-0.26967	-0.13513	0.059563	-0.0073093	0.067575	0.25443	-0.0054038	-0.00090251	0.00025748	-0.0076828	-0.015329	-0.015329	0.1984	-0.0028451	-0.20142	-0.13513	-0.0073093	0.037884	0	0	0	0	0.058113
20	-0.0016726	1.7147	-0.0073093	-0.54842	-0.015455	0.039155	0.0049264	-1.0833	0.0010891	-0.027355	-0.010914	0.09219	-0.015455	-0.01396	-0.26779	0.010505	-0.070657	-0.015455	0.039155	1.7147	0	0	0	0	0.036315
21	-0.78337	0.059563	0.273	-0.031518	-0.002191	-0.031518	-0.018574	0.17459	-0.00090251	-0.0047729	-0.011868	0.087619	-0.015455	-0.010436	0.010505	-0.0047729	-0.010436	0	0.0022873	-0.011868	0	0	0	0	0.036315
22	-0.018574	-0.055457	-0.002191	-0.19436	-0.089335	-0.26779	0.012161	0.0076148	0.1984	-0.027355	0.060662	0.00012832	-0.089335	0.058113	0.0022873	0.060372	-0.00074619	0.049432	-0.002191	-0.0041699	0	0	0	0	0.022757
23	0.46369	-0.0076828	-0.19436	-0.0047729	-0.055457	-0.002191	-0.018574	-0.018574	0.0089666	-0.0076828	-0.03733	0.225	-0.002191	0.00012832	0.0035689	0.022757	-0.13513	0.0076223	0.0070173	-0.0057279	0	0	0	0	0.057968
24	-0.02675	-0.0057279	-0.031518	-0.00090251	0.85491	0	0.026818	0.036315	0.018659	-0.94683	0.012161	-0.35517	-0.015455	-0.010436	-0.018574	0.094805	-0.0076828	-0.0054038	0.0022873	0.057968	0	0	0	0	0.057968
25	-0.070657	-0.01396	-0.031518	0.058113	0.30678	-0.027355	-0.10231	-0.014475	-0.0073093	0.225	0.039848	-0.030056	-0.0054038	0.0089666	-0.04476	0.021001	0.225	-0.089335	-0.027355	-0.010436	0	0	0	0	0.087705
26	0.0063571	0.0089666	-0.20142	0.0022873	1.3088	-0.0057279	-0.13513	0.02471	-0.015455	-0.017846	0.039848	-0.19436	1.2772	-0.010436	-0.0047729	-0.0047729	0.0035689	-0.13513	-0.089335	-0.0057279	0	0	0	0	0.087705
27	-0.075914	0.0022873	-0.68692	0.094805	-0.0054038	0.0049264	-0.067561	0.36179	0.039155	-0.01396	0.00025748	-0.010436	-0.0054038	-0.089335	0.060372	-0.0018549	0.060372	-0.0073093	0.0076223	-0.030056	0	0	0	0	0.087705
28	0.050127	-0.015329	-0.055457	-0.0073093	0.30866	-0.0054038	-0.070657	0.067575	0.0010891	0.273	-0.039255	0.88839	-0.002191	-0.002191	-0.070657	-0.0057279	-0.04596	-0.0073093	-0.26779	-0.01396	0	0	0	0	0.087705
29	0.0094359	0.15894	-0.04476	-0.010436	-0.0054038	-0.45537	0.1984	0.002304	-0.002191	-0.35517	-0.0016726	0.057968	-0.031518	0.0022873	-0.015329	-0.26967	-0.00090251	0	0.00012832	0.20017	0	0	0	0	0.087705
30	-0.017846	-0.04476	0.059563	-0.0018549	-0.015455	0.067575	0.0048103	-0.0057279	-0.015329	-0.09629	0.27359	0.012161	-0.015455	-0.018574	0.018659	0.00012832	0.019541	-0.015455	-0.10231	-0.010436	0	0	0	0	0.087705

## Sheet: Cysteine nitrosylation
Table S4 PSSM encoding scheme used for tyrosine nitration, tryptophan nitration, and cysteine nitrosylation sites
The encoding details of tyrosine nitration, tryptophan nitration, and cysteine nitrosylation sites are presented in the first, second, and third sheets, respectively.
Position	A	R	N	D	C	Q	E	G	H	I	L	K	M	F	P	S	T	W	Y	V	U	B	Z	X	*
-30	0.00056836	-0.00055988	-0.0041166	0.0012349	-2.7088	0.015095	-0.001291	0.007813	-0.0016043	-0.00054112	-0.0011149	0.011938	-0.00016993	0.0035937	0.021857	-0.16804	-0.0090302	-0.018639	0.00014738	0.17559	0	0	0	0	0.0067355
-29	0.00067393	-0.0021843	-0.18704	-0.00013465	-0.29475	-0.00014925	-8.798e-05	0.01865	-0.077582	0.048823	0.0012731	0.28798	0.0022345	0.0035428	-0.15099	-0.15701	0.0010613	-0.0016313	0.18643	-0.00041992	0.0052467	0	0	0	0.0090646
-28	-0.075361	0.0013022	-0.00094631	-0.0014982	-0.045346	0.0012895	0.0056645	0.00036168	-0.016535	0.0018803	-0.00053012	0.017655	0.027235	-0.0013727	0.0024691	-0.0047657	0.015872	-0.0069818	-0.0023279	0.00070547	0	0	0	0	0.0037589
-27	0.055294	-0.00033849	-0.039587	0.012106	-3.0688	-0.014981	-0.0033644	0.024205	-0.039406	-0.0032463	-0.0012186	0.10837	0.030867	-0.0050894	-0.0041025	-0.00094951	0.0036626	-0.0055356	0.00084897	0.055896	0	0	0	0	0.0017868
-26	0.0041134	-0.0092333	0.00052266	0.00090137	-3.4936	-0.0040595	0.003517	0.020081	0.0015356	-0.00018272	-0.059897	0.36433	0.011104	0.00016079	-0.0013011	0.00025868	-0.0057757	-0.00069888	0.00034665	0.0067687	0	0	0	0	-5.8737e-05
-25	0.019367	-0.28854	-0.0038187	0.14862	-4.3686	-0.0026608	-0.19101	-0.0044867	1.1403e-05	0.0030266	0.5792	0.006863	0.20426	-0.0045901	0.0073614	-0.0077341	0.0017127	-0.0075473	-0.0005647	0.019349	0	0	0	0	-0.00012468
-24	0.0019566	-0.012117	-0.0056685	-0.0073159	-0.11906	-0.0039077	-0.0046701	0.015908	-0.017412	0.0070731	0.0022254	1.1803	0.0023516	-0.0097725	-0.019325	0.0013961	0.0023027	0.0002826	0.00023812	0.0073899	0	0	0	0	-0.0003287
-23	0.01004	0.0014311	-0.00051983	-0.03007	-0.31508	0.013061	-0.0027189	-0.00014694	0.0003712	0.022754	-0.018683	1.3513	0.0041812	0.0032916	-0.0055405	-0.05616	0.0011371	0.0062018	0.00041546	-0.0061767	0	0	0	0	-0.00053132
-22	0.031414	0.013537	0.00091149	0.013253	-1.7746	-0.00036198	0.00012547	-0.024035	-0.0050228	0.0099052	-0.002449	0.14519	0.35682	-6.6861e-05	-0.0062298	0.00027293	-0.010352	-0.98571	0.002763	-0.00091214	0	0	0	0.0052467	-0.0015149
-21	0.0029822	-0.00083831	0.0004083	0.0038398	-4.3651	0.13252	-0.0053242	0.0096241	-0.0029075	0.00065374	0.00059202	0.060636	-9.103e-07	6.2157e-05	-0.010393	-0.089948	0.074106	-4.387e-05	-0.00011288	-0.00011469	0	0	0	0	-0.00060983
-20	0.00034559	-0.0028794	0.0028438	-9.7358e-05	-2.6381	-0.0057785	-0.00018001	-0.0009252	-0.00077761	1.4353	0.0067243	0.0011607	0.01853	-0.00022365	-0.0018675	-0.0053242	-0.0034079	-0.00022527	-0.010744	0.16727	-3.9438e-05	0	0	0	-0.00024026
-19	-0.00066014	0.088699	0.0019095	0.00018075	-3.2485	-0.0056157	0.023542	-0.0027129	0.00607	0.0056659	0.00066188	1.9728	-4.7409e-05	-0.046447	-0.0011095	-0.18531	0.42041	-0.16033	-0.0030949	-0.0098708	0	0	0	0	0.00039693
-18	0.050472	0.056867	-0.0033579	0.00060944	-1.4772	0.013516	0.00025578	0.001439	-0.0040172	0.0015658	-0.028667	0.54617	0.0004007	-0.03062	-0.11111	-0.0047818	-0.0037554	0.00017054	0.36302	-0.0016012	0	0	0	0	0.00024576
-17	0.0043386	0.001439	-0.00114	0.01305	-3.4124	0.0019607	0.0027922	0.0040243	-0.17885	0.00012399	-0.0011744	0.12759	0.0016572	-0.050807	-0.00019827	-0.0010791	-0.013123	-0.25043	-0.00020714	0.48019	0	0	0	0	-0.0004215
-16	0.10714	0.0040955	-0.0089545	0.00014484	-1.3753	-0.00092618	-0.00096411	-0.17375	-0.00046309	0.24302	0.00010778	0.45955	0.00031276	-0.00017643	-0.003124	-0.0083681	0.0016394	-0.0015107	-0.0060214	0.0070024	0	0	0	0	-0.00012078
-15	-0.021675	0.0040208	-0.0010343	0.00020614	-0.018569	0.00063783	0.0011806	-0.00073649	-0.0099275	0.17191	-1.0809	5.1469	0.0025914	-6.9257e-05	-0.057702	0.054358	0.0031463	-0.0029381	-0.0014165	-0.0071801	0	0	0	0	-9.7853e-05
-14	0.0073466	1.4281	0.028158	-0.0027264	-0.17883	-0.027962	-0.0011693	0.029326	0.023909	-0.019518	-0.086861	0.99779	-2.6126e-05	-0.00092105	-0.015813	-0.0052874	-0.014883	0.00041542	0.0021405	-0.00062496	0	0	0	0	-0.00055572
-13	0.003778	0.035258	-0.034082	-0.051597	-3.7098	-0.0074836	0.0021026	0.0094087	5.5025e-05	0.0063725	-0.00025061	3.5337	0.0046729	-0.00012017	-0.00024231	-0.012825	0.0013043	-0.050135	-0.001737	0.0002199	0	0	0	0	-0.00043917
-12	0.037779	0.30155	-0.00076478	0.0024759	-0.61331	-0.0054534	0.015245	0.00027163	-0.0021158	0.022357	-0.023954	0.72363	0.001042	-0.0012186	-0.0026469	-0.041924	-0.019468	-0.0017783	-0.0016357	-0.0010008	0	0	0	0	-0.00025616
-11	0.13104	2.3651	-0.00016673	-0.017099	-6.5073	-0.02556	0.00011823	-0.0024278	-0.2583	0.070619	0.010604	4.2806	-0.0001248	0.0022123	-0.013167	-0.0074584	-0.018612	-0.0010518	0.00096844	-0.011818	0	0	0	0	-0.00075307
-10	0.0013922	0.0010322	0.0032824	0.00010503	-3.7462	0.00026285	0.0003036	-0.024763	0.00048978	-0.00090757	-0.0025558	6.7559	0.0011112	0.050223	-0.094594	-0.23031	0.00074794	-0.0044789	0.013925	0.001958	0	0	0	0	-0.0032589
-9	-0.0020514	1.4659	0.00021126	-0.00084116	-0.59318	-0.0015531	-0.012458	-0.0024161	-0.001759	0.2783	0.0046174	5.523	-0.00091394	0.0009812	-0.00064774	-0.32791	-0.007879	-0.32479	-0.017771	0.0039246	0	0	0	0	-0.003521
-8	0.0030666	0.14563	0.039645	0.0012535	-3.4146	-0.090105	-0.081426	0.056733	-0.0035553	0.0039059	-0.10122	3.713	0.00091194	0.00030693	0.0010244	-0.0093128	-0.0025796	0.00069749	-0.0021787	6.3921e-05	0	0	0	0	-0.0016313
-7	0.097077	3.5251	-0.0048999	-0.00045513	-1.4571	0.00037095	3.5874e-05	0.0040547	-0.010001	0.00084925	-0.0078617	6.75	0.0037128	-0.052509	-0.0071377	-0.99604	-0.0046828	-0.40262	-0.00052624	-0.000235	0	0	0	0	-0.0029185
-6	0.00041289	0.87778	-0.0048861	-1.4599	-3.374	0.001168	0.00088018	-0.073933	5.0923e-05	0.002832	-0.00059211	1.4227	0.00031979	0.0004359	0.0011994	0.00068796	0.010152	-0.22408	0.015882	0.00026256	0	0	0	0	-0.0017378
-5	0.49197	0.61498	-0.0003833	0.003039	-4.2198	-0.0048744	-0.0038723	0.39168	0.0016065	0.41696	-0.00781	3.0574	0.00028154	0.00014336	-0.075132	-0.22021	-0.016379	-0.086076	-0.00373	-0.069995	0	0	0	0	-0.0070836
-4	0.00011232	0.001121	0.0073016	0.013831	-5.5812	0.00092514	0.011634	-0.0047011	-0.00029425	0.0063138	-0.0018129	0.98532	-0.00031597	-0.084435	-0.0084698	-0.00073461	0.0089093	-0.022734	-0.012257	0.040043	0	0	0	0	-0.016266
-3	0.028703	-0.00038142	0.017157	0.00097356	-12.2145	-0.10727	0.021109	0.046237	-0.0016043	-0.00085272	-0.0070378	0.25677	0.0075624	-0.00092105	-0.019133	0.0074502	0.042375	-1.3165	-0.00058325	0.017372	0	0	0	0	-0.0093899
-2	0.027875	0.0021891	0.00076691	-0.014868	-9.5229	-0.0048712	-0.1205	-0.011583	0.0025086	0.94796	0.0019019	1.7709	-0.88987	-0.00062262	0.36066	0.0016684	-0.00071212	-0.43419	-0.26657	0.25048	0	0	0	0	-0.00025363
-1	0.023068	-0.54989	0.42233	0.029325	-3.509	-0.0036533	-0.0018544	0.30152	-6.1881e-05	0.0041085	-0.0073465	0.0022785	-0.13508	-0.00053132	0.020416	0.020696	-0.011203	-0.031972	0.00046909	-0.003764	0	0	0	0	0
0	0	0	0	0	0	0	0	0	0	0	0	0	0	0	0	0	0	0	0	0	0	0	0	0	0
1	0.0029126	-1.7854	0.022334	0.16565	-4.0179	0.00024721	0.011553	-0.0013205	-0.0010244	0.014752	0.0026369	5.5014e-05	-0.079213	3.9588e-05	0.011804	-0.0015073	0.88262	-0.065033	-0.12019	-0.0001482	0	0	0	0	3.7373e-05
2	-0.0013073	-0.00086581	-0.050642	-0.0017793	-9.2607	-0.0004708	-0.020528	0.12579	0.023486	0.0075606	0.0064965	0.0042445	0.0010668	0.00037461	-0.00047936	-0.0092184	0.06161	-0.0054319	-0.0097699	0.49959	0	0	0	0	-0.00072854
3	0.4846	-0.0010028	0.089336	0.0011351	-14.3358	0.0057497	0.0025229	-0.0039979	-0.0065648	0.026696	-0.32665	2.6783	0.002361	-0.0034302	0.00064563	-0.0034643	0.013952	-0.25479	-0.0032439	0.042089	-3.9438e-05	0	0	0	-0.011615
4	0.00029508	0.0011255	0.00017206	0.0033638	-4.9535	-0.00028808	0.0029069	-0.031387	0.016983	0.061566	-0.0057147	0.36093	-0.00020248	-0.1942	0.00047115	-0.0015652	0.78167	-0.023232	0.00027988	0.00013153	0	0	0	0	-0.0033901
5	0.0013885	0.36442	-0.015362	-0.0023798	-8.0973	0.0048148	0.0013775	0.001212	-0.017194	0.001714	-0.00080711	1.8383	-0.00021232	0.036069	-0.0019536	-0.1007	0.00043923	-0.25974	0.0023682	0.011709	0	0	0	0	-0.0024742
6	0.0066392	0.18411	0.12199	-0.00049446	-6.7672	-0.041921	0.43336	-0.031756	0.0607	-0.00011712	-0.0012118	0.75558	-0.0015885	0.00057379	-0.026006	-0.00313	0.00055693	-0.012945	-0.0038774	-0.00038211	0	0	0	0	-0.001795
7	0.0025142	0.88853	0.0014991	0.00043785	-0.45853	0.0036524	0.030069	0.010851	-0.00053127	0.0019484	-0.065016	4.306	-0.0013703	-0.6737	-0.0021657	-0.012335	-0.018459	-0.0041955	-0.002131	-0.0052574	0	0	0	0	-0.0025844
8	0.0078122	0.12603	-0.0026158	0.032418	-7.9346	-0.0043133	-0.0017691	0.00013882	-0.00048733	0.0012963	-0.0024521	7.6125	0.00024592	-0.016791	-0.0008862	-0.13851	-0.00682	-0.0013129	0.0039209	0.00023396	0	0	0	0	0.0013653
9	-0.06978	0.14311	-0.00059192	0.0003569	-1.1628	-0.00043103	-0.0043622	0.0022644	-0.00081085	-0.0014644	0.0017981	6.8476	0.001052	-0.016791	-0.011202	-0.051705	0.0051212	-0.00058193	-0.00011158	-0.0024832	-3.9438e-05	0	0	0	0.15054
10	0.0080537	1.331	0.016239	-5.2874e-05	-4.003	-0.0017545	0.00094969	-0.0038583	0.00025461	0.0011151	0.0016572	0.13124	0.0019469	-0.0013928	-0.0036624	-2.7946	-0.0076657	-1.4586	0.0024944	0.028365	0	0	0	0	0.10973
11	0.031342	0.42992	-0.053244	-0.0018319	-3.8059	-0.0027313	-0.0038307	0.027999	-0.00042598	0.068984	-0.50386	7.4869	0.011893	0.00076691	-0.39971	-0.20405	0.0032347	-0.030064	-0.00093466	-0.0032666	0	0	0	0	0.58394
12	-0.00011846	0.025196	-0.039068	-3.8955e-05	-2.179	0.012542	0.00028724	-0.013221	-0.0084618	0.036136	-4.6395e-05	3.6289	-0.00012331	-0.0022786	-0.00024077	-0.0028395	-0.3304	-0.59277	-0.00049638	0.0062479	0	0	0	0	1.5926
13	0.0094514	0.035774	0.0027058	0.0021983	-5.5552	-0.091107	0.00088939	-0.0015355	-0.00021807	0.0024328	0.0042292	2.0908	0.0086976	-0.19096	-0.2341	-0.013706	-0.00010594	0.00046527	-0.0036586	-0.00087921	0	0	0	0	1.808
14	0.00089487	0.0015032	0.00035649	-0.019971	-0.044553	-0.03951	0.00055861	0.00060405	-0.00092283	1.4229	-0.0030185	0.14671	-0.01714	-0.00099066	-0.028419	-0.033104	-0.0080704	0.00041561	0.00074658	0.009758	0	0	0	0	2.3089
15	0.06109	0.013588	-0.23809	-0.001063	-0.2457	-0.010146	-0.0070655	0.012673	-0.16655	-6.5901e-06	0.00011372	1.8904	0.00038912	-0.021795	-0.0079583	-0.0056164	0.012227	-0.0030737	-0.01291	-0.0002446	0	0	0	0	3.3809
16	0.022428	-0.0022095	-0.0039501	-0.0017764	-0.90398	-0.0073031	0.0062479	0.0092734	0.0017491	0.061566	-0.080025	0.34764	0.00035052	-0.00040404	-0.12369	-0.0038673	-0.0069325	-0.0014801	-0.0031149	0.00060449	0	0	0	0	3.9045
17	0.2139	0.29384	-0.00417	-0.0033618	-4.2877	0.00047782	-0.0024679	0.00061949	-0.0034892	-0.00048939	-0.22626	0.72751	0.48573	-0.0021807	-0.0028667	-0.036765	0.00022703	-0.00023176	-0.0014601	-0.0031185	0	0	0	0	4.2685
18	0.025328	0.0011974	-0.0014316	-0.6051	-1.4197	-0.26042	0.020809	0.021139	0.00063399	0.0096713	-0.00070427	0.043374	0.017385	-0.0020299	-0.42834	-0.0078535	-0.079709	-0.0010408	0.0007927	0.0026072	0.0052467	0	0	0	6.2484
19	0.0036034	-0.0073571	-7.0459e-05	-4.0107e-05	-3.6792	-0.0084313	0.00065609	0.0026094	0.0016019	-0.00011963	-0.048557	0.15636	0.027889	0.00012615	-0.0063909	-0.026633	-0.0036556	-0.0010978	0.00013868	0.0039317	0	0	0	0	8.0736
20	0.073861	-0.0033618	-0.0013735	0.0058354	-4.8588	-0.00033036	-0.00038146	-0.002956	-0.01359	0.0012911	0.0027838	0.0012739	0.00073288	-0.00039825	-0.0086641	-0.0015516	-0.037234	0.00041603	-0.027172	0.013918	0	0	0	0	9.2275
21	-0.0059247	-0.067937	-0.010228	-5.472e-06	-0.091993	-0.00039971	0.00044437	0.0033295	-0.0001511	0.0054459	0.0069027	0.02938	0.0016711	0.00067479	-0.0021363	-0.03808	-0.014142	-0.002882	-0.0034288	-0.00085921	0	0	0	0	10.0312
22	-0.00026746	-0.0042382	0.0048964	-0.0076937	-1.6496	0.00093891	-0.0052083	-0.21753	-0.021728	0.083668	7.6736e-05	0.070041	0.15194	0.00097793	-0.005461	-0.0036309	-0.024086	0.00010045	3.0758e-05	8.5469e-05	0	0	0	0	10.132
23	0.00098928	0.00060944	-0.0014361	0.0011351	-1.0021	0.00054949	-0.0049923	-0.002039	-0.00033308	0.034494	-0.083976	0.00033503	-7.9144e-05	-0.0017568	-0.0046137	-0.0091507	0.012758	-0.00019916	-0.01052	0.0012306	0	0	0	0	10.6455
24	0.0008647	-0.0045754	-0.0003225	-0.0211	-1.9131	-0.012246	0.0012558	-0.042137	-0.0049181	0.0025938	-0.010881	0.31862	-0.00073568	0.0047703	-0.0007197	9.376e-05	-0.0092888	0.00014064	0.0048061	-0.00014569	0	0	0	0	11.8271
25	0.0020982	-0.0030707	0.019682	-0.0039795	-6.852	-0.065649	-0.00019145	0.11836	-0.00019615	-0.00066951	-0.037735	0.0051104	0.00098186	0.00020616	-0.05311	-0.0032433	-7.6715e-05	-0.0010408	-0.001773	0.0080922	0	0	0	0	12.5485
26	-0.00025491	-0.031454	0.00041726	-0.0022623	-3.281	-0.011731	-0.0024598	0.0043736	-0.14851	0.096917	0.0035593	0.0063561	0.0006235	-0.0070631	0.012208	-0.35843	-0.22325	-0.003506	0.0096979	0.0040608	0	0	0	0	14.3063
27	0.0017444	-0.0051939	0.0043124	0.0016388	-1.1038	0.005963	-0.0018065	-0.45032	-0.0065427	0.0070731	0.00099902	0.00047434	3.5775e-05	0.007836	-0.00067833	-0.047976	-0.06759	-0.0034474	0.0022216	-0.01111	0	0	0	0	14.7204
28	0.13359	-0.00043472	-0.00061248	-0.013276	-1.7505	-0.001819	0.010567	8.7834e-05	-0.0039683	-0.0016142	-0.1481	0.31141	0.00057243	-0.38463	-0.007302	-0.033036	1.0109e-07	4.7492e-05	-0.0016463	-0.0012156	0	0	0	0	16.1655
29	0.12556	0.0007258	-0.00062773	-0.050606	-1.2577	-0.0039905	-0.0076689	-0.013897	-0.0016713	1.8347e-05	-0.0033747	-0.0014423	0.010586	-0.00070379	5.7742e-05	-0.92511	-1.25e-05	0.0010456	0.0023451	0.0010174	0	0	0	0	16.8237
30	-0.017469	-0.00027605	-0.00013663	0.0045435	-1.5606	-0.014849	-0.0013251	0.00034426	-0.014999	-0.00025998	-0.0040037	0.015933	8.6985e-05	-0.00053635	-0.034503	0.00078841	0.00097128	0.0014866	-0.0016794	-0.067474	0	0	0	0	18.4355
